# Supplementary material for: CREMSA: compressed indexing of (ultra) large multiple sequence alignments
Source: Bioinformatics. 2025 Jul 15;41(Suppl 1):i246–54. doi: 10.1093/bioinformatics/btaf211 (PMC12261481; doi:10.1093/bioinformatics/btaf211)
Supplement: btaf211_Supplementary_Data [file btaf211_supplementary_data.zip]

Archive with 5 entries (4 files):
- btaf211_Supplementary_Data/
- btaf211_Supplementary_Data/Salson.272.cover.pdf
- btaf211_Supplementary_Data/Salson.272.marked.pdf
- btaf211_Supplementary_Data/Salson.272.sup.1.pdf
- btaf211_Supplementary_Data/Salson.272.tex
