# Supplementary material for: CREMSA: compressed indexing of (ultra) large multiple sequence alignments
Source: Bioinformatics. 2025 Jul 15;41(Suppl 1):i246–54. doi: 10.1093/bioinformatics/btaf211 (PMC12261481; doi:10.1093/bioinformatics/btaf211)
Supplement: btaf211_Supplementary_Data [file btaf211_supplementary_data.zip › btaf211_Supplementary_Data/Salson.272.tex]

%%
%% Copyright 2022 OXFORD UNIVERSITY PRESS
%%
%% This file is part of the 'oup-authoring-template Bundle'.
%% ---------------------------------------------
%%
%% It may be distributed under the conditions of the LaTeX Project Public
%% License, either version 1.2 of this license or (at your option) any
%% later version.  The latest version of this license is in
%%    http://www.latex-project.org/lppl.txt
%% and version 1.2 or later is part of all distributions of LaTeX
%% version 1999/12/01 or later.
%%
%% The list of all files belonging to the 'oup-authoring-template Bundle' is
%% given in the file `manifest.txt'.
%%
%% Template article for OXFORD UNIVERSITY PRESS's document class `oup-authoring-template'
%% with bibliographic references
%%

%%%CONTEMPORARY%%%
%\documentclass[unnumsec,webpdf,contemporary,large]{oup-authoring-template}%
%\documentclass[unnumsec,webpdf,contemporary,large,namedate]{oup-authoring-template}% uncomment this line for author year citations and comment the above
%\documentclass[unnumsec,webpdf,contemporary,medium]{oup-authoring-template}
%\documentclass[unnumsec,webpdf,contemporary,small]{oup-authoring-template}

%%%MODERN%%%
\documentclass[unnumsec,webpdf,modern,large]{oup-authoring-template}
\usepackage{xspace}
\usepackage{soul}
\usepackage{relsize}
\usepackage{xspace}
\usepackage{amsmath, amsfonts, amssymb}
\usepackage{tikz}
\usetikzlibrary{matrix,positioning}
\usepackage{pgfplots}
\usepackage{xr}
\externaldocument[supp-]{supmat}
\newcommand\change[1]{#1}%{{\color{red}{#1}}}
% \usetikzlibrary{external}
% \usepackage{tikzexternal}
% \tikzexternalize[prefix=./]
% \tikzset{external/system call={pdflatex -shell-escape -interaction=batchmode -jobname "\image" "\texsource";
% pdfcrop "\image.pdf" "\image.pdf"}}
% \tikzsetfigurename{Salson.272.fig.}
% Define a counter for the figure number
% \newcounter{tikzfigurenumber}
% \setcounter{tikzfigurenumber}{1}

% % Custom command to set the next filename
% \newcommand{\nexttikzfilename}{
%     \tikzsetnextfilename{Salson.272.fig.\arabic{tikzfigurenumber}}
%     \stepcounter{tikzfigurenumber}
% }
\newcommand{\nexttikzfilename}{}
\newcommand\tikzexternaldisable{\relax}
\newcommand\tikzexternalenable{\relax}

%\documentclass[unnumsec,webpdf,modern,large,namedate]{oup-authoring-template}% uncomment this line for author year citations and comment the above
%\documentclass[unnumsec,webpdf,modern,medium]{oup-authoring-template}
%\documentclass[unnumsec,webpdf,modern,small]{oup-authoring-template}

%%%TRADITIONAL%%%
%\documentclass[unnumsec,webpdf,traditional,large]{oup-authoring-template}
%\documentclass[unnumsec,webpdf,traditional,large,namedate]{oup-authoring-template}% uncomment this line for author year citations and comment the above
%\documentclass[unnumsec,namedate,webpdf,traditional,medium]{oup-authoring-template}
%\documentclass[namedate,webpdf,traditional,small]{oup-authoring-template}

%\onecolumn % for one column layouts

%\usepackage{showframe}

\graphicspath{{Fig/}}

% line numbers
%\usepackage[mathlines, switch]{lineno}
%\usepackage[right]{lineno}

\theoremstyle{thmstyleone}%
\newtheorem{theorem}{Theorem}%  meant for continuous numbers
%%\newtheorem{theorem}{Theorem}[section]% meant for sectionwise numbers
%% optional argument [theorem] produces theorem numbering sequence instead of independent numbers for Proposition
\newtheorem{proposition}[theorem]{Proposition}%
%%\newtheorem{proposition}{Proposition}% to get separate numbers for theorem and proposition etc.
\theoremstyle{thmstyletwo}%
\newtheorem{example}{Example}%
\newtheorem{remark}{Remark}%
\theoremstyle{thmstylethree}%
\newtheorem{definition}{Definition}
\usepackage[colorinlistoftodos]{todonotes}
\newcommand{\TODO}[2][All]{{\todo[color=blue!10,inline]{\color{black}{TODO (#1)}: #2}}}

\colorlet{hlcol}{orange!80!black!30}
 \sethlcolor{hlcol}
\newcommand{\CoMSA}{\texttt{CoMSA}\xspace}
\newcommand{\XXX}{\texttt{CREMSA}\xspace}
\newcommand{\Content}[1]{\noindent\hl{#1}}
\renewcommand{\Content}[1]{}
\newcommand{\mb}{$\blacktriangleright$}
\newcommand{\rank}{\ensuremath{\mathit{rank}}\xspace}
\newcommand{\select}{\ensuremath{\mathit{select}}\xspace}
\newcommand{\cm}[1]{\textcolor{purple}{#1}}
\newcommand{\mpar}[1]{\vspace{0.5em}\noindent{\sffamily #1}\xspace}
\begin{document}

\journaltitle{Journal Title Here}
\DOI{DOI HERE}
\copyrightyear{2024}
\pubyear{2024}
\access{Advance Access Publication Date: Day Month Year}
\appnotes{Paper}

\firstpage{1}

%\subtitle{Subject Section}

\pgfplotsset{every x tick/.style={gray!30!black}, every y tick/.style={gray!30!black}}

\title[\XXX: Compressed Indexing of (Ultra) Large Multiple Sequence Alignments]{\XXX: Compressed Indexing of (Ultra) Large Multiple Sequence Alignments}


\author[1,$\ast$]{Mika\"el Salson\ORCID{0000-0003-1166-1720}}
%\author[1]{Thomas Baudeau}
\author[2]{Arthur Boddaert}
\author[2]{Awa Bousso Gueye}
\author[3]{Laurent Bulteau\ORCID{0000-0000-0000-0000}}
\author[2]{Yohan Hernandez-{}-Courbevoie}
\author[1]{Camille Marchet\ORCID{0000-0000-0000-0000}}
\author[4]{Nan Pan}
\author[4]{Sebastian Will\ORCID{0000-0000-0000-0000}}
\author[4,$\ast$]{Yann Ponty\ORCID{0000-0000-0000-0000}}

\authormark{Salson et al.}


\address[1]{\orgdiv{\orgname{Univ. Lille, CNRS, Centrale Lille, UMR 9189 CRIStAL}}, \orgaddress{F-\postcode{59000} Lille, \country{France}}}
\address[2]{\orgdiv{Département d'Informatique}, \orgname{Lille University}, \country{France}}
\address[3]{\orgdiv{CNRS UMR 8049 LIGM}, \orgname{Gustave Eiffel University}, \orgaddress{\country{France}}}
\address[4]{\orgdiv{CNRS UMR 7161 LIX, Ecole Polytechnique}, \orgname{Institut Polytechnique de Paris}, \orgaddress{\country{France}}}

\corresp[$\ast$]{Corresponding authors. \href{email:mikael.salson@univ-lille.fr}{mikael.salson@univ-lille.fr}; \href{email:yann.ponty@lix.polytechnique.fr}{yann.ponty@lix.polytechnique.fr}}

\received{Date}{0}{Year}
\revised{Date}{0}{Year}
\accepted{Date}{0}{Year}

%\editor{Associate Editor: Name}

%\abstract{
%\textbf{Motivation:} .\\
%\textbf{Results:} .\\
%\textbf{Availability:} .\\
%\textbf{Contact:} \href{name@email.com}{name@email.com}\\
%\textbf{Supp. information:} Supp. data are available at \textit{Journal Name}
%online.}

\abstract{Recent viral outbreaks  motivate the systematic collection of pathogenic genomes%
%, including a strong focus on genomic RNA, 
in order to accelerate their study and monitor the apparition/spread of variants. Due to their limited length and temporal proximity of their sequencing, viral genomes are usually organized, and analyzed as oversized Multiple Sequence Alignments (MSAs).  Such MSAs are largely ungapped, and mostly homogeneous on a column-wise level but not at a sequential level due to local variations, hindering the performances of sequential compression algorithms. \\
In order to enable an efficient handling of MSAs, including subsequent statistical analyses, we introduce \XXX{} (\texttt{C}olumn-wise \texttt{R}un-length \texttt{E}ncoding for \texttt{M}ultiple \texttt{S}equence \texttt{A}lignments), a new index that builds on sparse bitvector representations to compress an existing or streamed MSA, all the while allowing for an expressive set of accelerated requests to query the alignment without prior decompression. \\
Using \XXX{}, a 65GB MSA consisting of 1.9M SARS-CoV 2 genomes could be compressed into 22MB using less than half a gigabyte of main memory, while  executing access requests in the order of 100ns. Such a speed up enables a comprehensive analysis of covariation over this very large MSA.
We further assess the impact of the sequence ordering on the compressibility of MSAs and propose a resorting strategy that, despite the proven NP-hardness of an optimal sort, induces greatly increased compression ratios at a marginal computational cost.
}
\keywords{Indexing, Multiple sequence alignment, Compression}

% \boxedtext{
% \begin{itemize}
% \item Key boxed text here.
% \item Key boxed text here.
% \item Key boxed text here.
% \end{itemize}}

\tikzexternaldisable
\maketitle


\section{Introduction}


The analysis of MSAs enables an evaluation of key metrics to understand molecular evolution, including conservation, coevolution, evolutionary distances, and other higher-order statistics. For instance, in viruses whose genetic material consists of single-stranded nucleic acids (ssRNA viruses), evolutionary constraints at the structural level can be revealed by covariation analysis. Such analyses motivate the analysis of the joint content of columns pairs, to assess the propensity of genomic positions to form a base pair mediated by hydrogen bonds. Ultimately, they enable a reconstruction of RNA architecture(s), potentially revealing targets for future drugs~\citep{Triebel_2024}.

Gene or genome-based alignments may feature extreme level of conservation at the column level, reflecting compact genomes undergoing pervasive evolutionary pressure. Such is the case of the genomic material of pathogens, collected upon an outbreak to monitor their evolution. This results in the presence of multiple near-identical sequences within alignments, featuring highly-homogeneous column contents. Compressing such alignments, especially at a column-wise level, can lead to spectacular compression ratios~\citep{Deo2018}. However, such prior representations are mainly static: they require the MSA to be fully loaded in memory prior to their creation; they cannot be conveniently updated upon insertion of a new sequence; and most analyses will require a full uncompression of the alignment.

In this work, we introduce a new compressed index, called \XXX (\texttt{C}olumn-wise \texttt{R}un-length \texttt{E}ncoding for \texttt{M}ultiple \texttt{S}equence \texttt{A}lignments) which  greatly reduces the storage required to store column-wise redundant MSAs. Contrasting with earlier efforts, solely focusing on the file-level compression of an MSA~\citep{Deo2018}, our index enabling direct and efficient access to column-wise statistics (no full decompression needed).
% Our index processes columns independently, and replaces each column content with a compressed bit vector~\cite{sdsl} storing the offsets where a new nucleotide occurs (storing the new nucleotide in a separate array). Doing so, it exploits the presence of long runs of nucleotides (or gap) that are frequent in viral alignments, saving space while speeding-up queries. The data structure enables access to individual sequences of length $n$ in $O(n)$ time, and (multiple) column-wise statistics in $O(r)$ time, where $r$ is the total number of runs in the column(s).
% During its construction, as the index is built column-wise, we can either load all the columns in memory or only a fraction in order to limit the memory consumption, let $c$ be the number of columns loaded in memory ($1\leq c\leq n$) during the construction.
% Building \XXX on a MSA of size $s\times n$ ({\it ie.} $s$ aligned sequences of length $n$) takes $\Theta\left(\frac{sn^2}{c}\right)$ time and $\Theta(sc)$ memory.

% We performed a preliminary analysis of a dataset of 10$^{6}$ SARS-CoV-2 genomes from the NCBI ($\sim 3\cdot10^{10}$ bp) to demonstrate the usability of the approach. \XXX was built using 307\,MB RAM and 636\,s of CPU time, with $c=1000$. The method directly reduces the disk space from 30 GB to 53 MB (99.8\% deflation), an impressive feat of compression, even if compared to a baseline gzip compression (2.7GB/98\% deflation; 51$\times$ larger than \XXX) but the  dedicated compression scheme by \cite{Deo2018} remains more efficient and compresses the sequences within only 9MB.
% In principle, \XXX compression ratio could further benefit from a custom sort procedure, minimizing the sum of Hamming distances over consecutive genomes/rows, but we unfortunately proved the associated problem to be NP-hard. %CM une citation ici ? 
% %YP: C'est une preuve "maison" de Laurent par réduction du voyageur de commerce (séquences = noeuds, coût du trajet = distance de Hamming, ordre de compression optimale = visite/ordre de tous les noeuds/génomes une unique fois en minimisant distance parcourue/nombre total de "diffs"). On l'aurait bien mis, mais ça tient pas dans la marge ... ;-P
% As a practical tradeoff, we sorted rows according to an accepted phylogenetic tree (ordering genomes by their Pango lineage, to contiguously present genomes of a given clade) and on their lengths, leading to a substantial improvement (30MB, a further 44\% reduction). From the \XXX representation, we compute the popular RNAalifold~\cite{Bernhart2008} conservation score between every pair of MSA columns (66M pairs of 1Mbp columns) within 7h and 100MB RAM on a desktop computer (Intel i7-12700, 64GB RAM), and found 251 pairs of columns associated with a conservation score greater than 0.5, indicating potential evolutionarily-pressured base pairs.

Our main contributions are the following:
\begin{itemize}
  \item We introduce \XXX{}, a novel compressed index for MSAs which supports optimized row and column-wise analyses;
  \item We investigate the impact of the genome order on the compressibility of MSAs. We formalize the problem and demonstrate its computational intractability
  \item We propose and benchmark several heuristic strategies for reordering MSAs. In particular, a lexicographic sort, based on a subset of lower-sequence identity columns, is seen to greatly optimize the compressibility of MSAs, even outperforming phylogenetic-based reordering. Moreover, this result does not depend on the compression algorithm being used;
  \item Beyond the reduced storage, \XXX{} enables sigificantly faster access to column-wise statistics, enabling a covariation analysis of MSAs representing the evolution of large viral RNAs.
\end{itemize}

\section{Materials and methods}
  \subsection{Real-world and artificial datasets}

\cite{Hunt2024} have re-processed millions of SARS-CoV-2 sequencing runs in order to provide accurate and reliable assemblies. They made 4.5 million SARS-CoV-2 assemblies available.
From those sequences, we selected the most precise ones by removing all the sequences with at least 100 indeterminate nucleotides (any IUPAC nucleotide different from the canonical ones). \change{We removed sequences featuring at least 2 consecutive {\tt N}s, anywhere except at the sequence ends, in order to prevent excessive horizontal expansion (an unfiltered random subset of 10\% sequences would result in a 230,481 columns MSA)}.
In the end, we obtained 1,870,492 SARS-CoV-2 sequences that were aligned using Halign3~\citep{Tang2022}, the only multiple sequence aligner to run on a cluster node under 1.5TB RAM. The final alignment consists of 34,830 columns, totaling 65GB of data.

\change{In order to further demonstrate \XXX{}'s scope scope of validity, we considered an alignment of HIV-1 genomes, consisting of 5,381 sequences over 17,535 columns,  retrieved from~\cite{losalamos2025} on March 2025. We also studied the compressibility of the Major Facilitator protein Superfamily (MFS) retrieved from~\cite{pfam}, which consists of 214,283 sequences aligned over 3,427 columns.}

\change{Finally, we generated artificial MSAs datasets, following 3 random models, in order to study the impact of the mutation rate, genomes ordering and varying parameters on the compression ratio. A model targets an expected pairwise \emph{dissimilarity} $\delta$, defined for a set of aligned sequences $\mathcal{G}$ (inc. gaps) as 
$$ \delta\left(\mathcal{G}:=\{G\}_{i=0}^S\right) = \frac{1}{S(S-1)}\sum_{G_i\in \mathcal{G}} \sum_{G_{j>i}\in \mathcal{G}} d(G_i,G_j)$$
where $d(\cdot,\cdot)$ denotes the classic Hamming distance.

A first \emph{independent model} starts from a poly-{\tt A} sequence and, for each of the $m$ targeted genomes and each of the $n$ sites, performs a random mutation with probability $\delta/2$, resulting in an expected pairwise distance of $\delta$ as long as $\delta \ll 1/\sqrt{n}$. A second \emph{phylogenetic model} simulates a basic evolutionary process driven by speciation events. Starting from a single ancestral poly-{\tt A} genome $G_0$, $\mathcal{G}:=\{G_0\}$, the process iteratively selects a genome $G\in \mathcal{G}$ uniformly, and replaces it with $G'$ and $G''$, two modified versions of $G$ respectively featuring $k-1$ and $k$ mutations. The process stops when  $\delta\left(\mathcal{G}\right)$ exceeds its targeted value. A collection of $m$ genomes, (sub)-sampled from $\mathcal{G}$ with replacement, is then organized in phylogenetic order (clade $\to$ compact intervals) and returned.
It is worth noticing that such a (sub)sampling step typically, albeit imperfectly, preserves the expected pairwise dissimilarity. A final \emph{shuffled model} returns a randomly-permuted set of sequences produced with the phylogenetic model.

Intuitively, the independent model represents a worst-case scenario for our compression philosophy, with column contents that are typically pairwise-inconsistent, offering limited opportunities for compression especially when a global order need to be preserved across columns. The phylogenetic model produces realistically divergent sequences, ordered in a manner that guarantees optimal compression ratios. Through an additional permutation (shuffled model) one tests the algorithm's capacity to correct inadequately-ordered sequences, in a context where a compression-friendly ordering is guaranteed to exist. For each model and for targeted dissimilarities in $[0.2\text{\textperthousand},0.5\text{\textperthousand},1\text{\textperthousand},5\text{\textperthousand},1\%, 5\%],$
we generated 10 MSAs consisting of 30,000 nucleotide sequences over 10,000 columns.}
    
  \subsection{The \XXX{} index}

    The central data-structure in our work is the \emph{bit vector}: a $\{0,1\}$-array with fast \emph{rank} and \emph{select} queries. For a length-$n$ bit vector $B$,  $\rank_1(B,i)$ is the number of 1s in the length-$i$ prefix of $B$ and $select_1(B, i)$ is the position of the $i$-th one in $B$, or $n+1$ whenever $i$ is greater than the number of ones in $B$.
    

    \subsubsection{Index definition}
    Our compressed self-index, termed CREMSA, exploits the succession of identical letters (called {\it runs}) in the columns of a MSA, \change{thus our approach is related to the table compression methods as reviewed by \cite{giancarlo2009}}. CREMSA indexes each column of the MSA independently to provide efficient column-wise queries.
    Each column $C_j$ of length $s$ of a multiple sequence alignment is stored using an approach close to run-length encoding by decomposing the column in two components: 1) a (compressed) bit vector $B_j$ that identifies the start of each run in the column $C_j$ and 2) a string that stores the repeated nucleotide of each run.
    
    More formally, we define $B_j$ of length \change{$s$},  as follows: $B_j[i]=1$ iff $i=1$ or $C_j[i]\neq C_j[i-1]$, for $1\leq i\leq s$. The string $N_j$ has a length of $r_j$, the number of runs in $C_j$, and is defined with: $N_j[i]=C_j[select_1(B_j, i)]$, for $1\leq i \leq r_j$.
    An example is given in Figure~\ref{fig:cremsa}.

    \tikzexternalenable
    \begin{figure}
      \nexttikzfilename
%     \begin{tikzpicture}
%     \matrix[matrix of nodes, font=\tt,
%   nodes={inner xsep=3pt},
%   ] (msa1) {
%    C&G&C&A&C&A&A&A&C&C \\
%    C&C&C&A&C&A&C&A&C&C \\
%    C&C&C&A&C&A&A&A&C&C \\
%    C&-&C&A&C&A&A&A&C&C \\
%    C&-&C&A&C&A&C&A&C&C \\
%    C&C&C&A&G&A&C&A&C&C \\};
% \foreach \i in {1,...,10}{
%    \node[above=0pt of msa1-1-\i, font=\tiny]{$C_{\i}$};
%  }

%  \matrix[matrix of nodes, font=\tt,
%   nodes={inner xsep=3pt}, right=2em of msa1
%   ] (cremsa) {
%    1&1&1&1&1&1&1&1&1&1 \\
%    0&1&0&0&0&0&1&0&0&0 \\
%    0&0&0&0&0&0&1&0&0&0 \\
%    0&1&0&0&0&0&0&0&0&0 \\
%    0&0&0&0&0&0&1&0&0&0 \\
%    0&1&0&0&1&0&0&0&0&0 \\};
%  \fill[white, opacity=.7] (cremsa-2-1.north west) rectangle (cremsa-6-10.south east);
%  \foreach \i/\j/\nt in {2/2/1,2/7/1,3/7/1,4/2/1,5/7/1,6/2/1,6/5/1} {
%    \node[inner xsep=0pt, font=\tt] at (cremsa-\i-\j) {\nt};
%  }
%  \foreach \i in {1,...,10}{
%    \node[above=0pt of cremsa-1-\i, font=\tiny]{$B_{\i}$};
%  }
%  \foreach \i in {1,...,10}{
%    \node[below=4pt of cremsa-6-\i, font=\tiny](n\i){$N_{\i}$};
%  }
%  \node[align=center,font=\tt, below=0pt of n1]{C};
% \node[align=center,font=\tt, below=0pt of n2]{G\\C\\-\\C};
% \node[align=center,font=\tt, below=0pt of n3]{C};
% \node[align=center,font=\tt, below=0pt of n4]{A};
% \node[align=center,font=\tt, below=0pt of n5]{C\\G};
% \node[align=center,font=\tt, below=0pt of n6]{A};
% \node[align=center,font=\tt, below=0pt of n7]{A\\C\\A\\C};
% \node[align=center,font=\tt, below=0pt of n8]{A};
% \node[align=center,font=\tt, below=0pt of n9]{C};
% \node[align=center,font=\tt, below=0pt of n10]{C};

% \end{tikzpicture}
      \includegraphics[width=\the\columnwidth]{Salson.272.fig.1.pdf}
\caption{\label{fig:cremsa}Left: a multiple sequence alignment of $s=6$ sequences of length $n=10$.
Right: the representation of this MSA with the \XXX{} index. The number of runs in each column $C_j$ can be identified by the number of 1s in $B_j$. For instance, in column 2, the number of runs $r_2=4$. The strings $N_j$ are represented vertically, {\it eg.} $N_7=$ {\tt ACAC}. The last nucleotide in $N_7$ is a {\tt C} because the last 1 in $B_7$ corresponds to the position in $C_7$ where a {\tt C} is stored.}
    \end{figure}

    \subsubsection{Supported queries}
    Using \rank and \select queries on the bit vectors, the index supports the following basic queries:
    \begin{itemize}
    \item {\it access}$(i, j)$ which returns the $j$-th nucleotide from the $i$-th sequence or, otherwise stated, the $i$-th nucleotide from $C_j$;
    \item {\it count-consecutive}$(i, j)$ which counts the number of consecutive occurrences of $C_j[i]$ in $C_j$, {\it ie.} the length of the run of $C_j[i]$ in $C_j$ at position $i$. 
    \end{itemize}

    The {\it access}$(i,j)$ query is solved using $N_j[\rank_1(B_j,i)]$. The {\it count-consecutive}$(i, j)$ query first identifies the first and final positions of the run, respectively $b$ and $e$. The first position of the run is obtained with $b=\select_1(B_j, \rank_1(B_j, i))$ and the final position with $e=\select_1(B_j, \rank_1(B_j, i)+1)-1$, therefore, {\it count-consecutive}$(i, j)=\select_1(B_j, \rank_1(B_j, i)+1)-\select_1(B_j, \rank_1(B_j, i))$.

    Using those queries, one can devise more sophisticated queries in order to recover a complete sequence, or to compute the counts of each nucleotide in a column, the empirical entropy of a column, the empirical entropy of a pair of columns, the mutual information of a pair of columns, the G-test as promoted by R-scape~\citep{Rivas2017}, the conservation score of RNAalifold~\citep{Bernhart2008}, etc.

    \mpar{Counting nucleotides.} The counts of each nucleotide in a column $j$ are obtained by iterating on each $1$ in $B_j$ (using $\select_1$) and by computing {\it count-consecutive} for the position of each 1 as shown in Algorithm~\ref{algo:counts}. Once the counts have been obtained, computing the empirical entropy and other site-level metrics is straightforward.

    \begin{algorithm}
    \caption{Counting occurrences of all nucleotides/gaps in column $j$\label{algo:counts}}
    \begin{algorithmic}
    \Function{count}{$j$}
    \State occurrences = \{\}
    \State $s\gets |B_j|$
    \State $i\gets 1$
    \State $b\gets 1$
    \While{$i \le s$}
       \State $m \gets $\textit{count-consecutive(i, j)}
       \State Increment occurrences[\textit{access$(i, j)$}] by $m$
       \State $i\gets \select_1(B_j, b+1)$
       \State $b\gets b+1$
    \EndWhile
    \State \Return occurrences
    \EndFunction
    \end{algorithmic}
    \end{algorithm}

    Those queries can easily be generalized to more than one column in order to study the covariations between columns.
    For instance, {\it count-consecutive}$(i, j_1, j_2)$ would return the length of the run of $C_{j_1}[i]\cdot C_{j_2}[i]$ in the pair of columns $C_{j_1}$, $C_{j_2}$ at position $i$. This can be achieved by identifying the start position $b$ of the run at position $i$ in $B_{j_1}$ and $B_{j_2}$, and by keeping the highest one. Conversely, for the end position $e$, we keep the lowest one among the ones in $B_{j_1}$ and in $B_{j_2}$. We can compute this with $b=\max(\select_1(B_{j_1}, \rank_1(B_{j_1}, i)), \select_1(B_{j_2}, \rank_1(B_{j_2}, i)))$ and $e=\min(\select_1(B_{j_1},\rank_1(B_{j_1}, i)), \select_1(B_{j_2}, \rank_1(B_{j_2}, i)))$. Then, {\it count-consecutive}$(i, j_1, j_2)=e-b+1$.
    We can generalize the approach for {\it count-consecutive}$(i, j_1, j_2, \ldots, j_k)$.
    Using those counts, one can then compute the empirical entropy for a pair of columns, or for $k$ columns.
    

    \subsubsection{Index construction}

    To construct \XXX, from a multiple sequence alignment with  $s$ rows and $n$ columns, a naive solution consists in initializing $n$ length-$n$ bit vectors. Then by comparing each sequence in the MSA to the next one, it is straightforward to identify the start of the runs in each bit vector.

    However, from a practical point of view, this requires to store $n\times s$ bits in memory during the construction, before the bit vectors are actually compressed, which would be several orders of magnitude larger than the final index.
    One solution would be to use dynamic \change{compressed} bit vectors~\citep{Prezza2017}. They would always be compressed, preventing the issue of storing $n\times s$ plain bits, while allowing one to update them to set bits at 1 during the construction. This advantage however comes with a logarithmic penalty at query time.
    Another solution \change{is to split the MSA into manageable bundles of genomes (entire rows), create a \XXX compressed index for each bundle and then merge them progressively.
      Once a bundle is ready, it is merged to the existing  compressed index.}

    \change{The merge between two \XXX is performed column by column. Ensuring that the last row of the first index and the first row of the second index represent the same genome simplifies the process.
    A new bit vector is created from the concatenation of the bit vectors of both index, excluding the first bit of the second index. The same occurs for the $N_{j}$ strings.
    As the merge replaces the second index, the new bit vector and $N_{j}$ string replaces the pre-existing ones in the second index.}


    % \mpar{Online construction.}  To overcome this limitation, we also propose an algorithm for processing large multiple sequence alignment in a streaming manner.
    % The goal is to split the MSA into manageable bundles of genomes (entire rows), compress and store the data efficiently, and later reconstruct the complete MSA.
    % The process can therefore construct an MSA in different parts, and can also be used to handle large-scale datasets in a partitioned way to optimize memory and disk usage.

    % The input MSA is read line-by-line (genome-by-genome), and the general structure remains: each column is stored in a bitmap and a character vector.
    % We expect to read a certain amount of lines, that we call bundle, each bundle is then written to disk when it reaches a limit size, to ensure memory efficiency.

    % From the disk, bundles are merged column by column. The very first chunk serves for the initialisation of the MSA, then the next bundle is merged to it to become the current\_MSA.
    % The current\_MSA representation remains the similar than the main construction algorithm, where compressed bit vectors are associated to strings for columns representation.
    % %CM (useful?) Practically, this implementation achieves lower compression than the main algorithms for implementation reasons.
    % Each bundles are merged to the current\_MSA until there are no more bundles.

    % During merge, the last character in each column of the current\_MSA (or of the initial MSA at the first iteration) is compared to the first character of the corresponding column in the next chunk to be merged. If the two characters are equal, the first value of the bundle to be merged can be skipped when editing the current\_MSA's bit vector and strings.
    % %CM : NB I have pseudocode for this section if you want to append it to Supp.
    % %LB: not clear :
    % % - how is current_MSA stored? List of strings ? "plain" bit vector/strings B_j/N_j ? Compressed version of one of the above? What dimensions?
    % % - how is the merge performed ?--> why does each merge take linear time in the total size of the MSA ?

    
    \subsubsection{Complexities}

    When constructing CREMSA, \change{let $S$ be the number of sequences stored in a bundle.
      The approach needs to store $n\times S$ plain bits, plus the compressed index so far. Therefore the additional space used compared to the final \XXX is $n\times S$ bits.
      At step $i$, we need to merge an index of $S$ sequences into an index of $(i-1)S$ sequences, representing $(i-1)nS$ bits in compressed form. As we need to merge $\frac{s}{S}$ bundles, the time complexity is $\sum_{i=1}^{\frac{s}{S}}(i-1)nS=\Theta(\frac{ns^{2}}{S})$. With $S=\frac{s}{\log s}$, this leads to $o(ns)$ extra space and $\Theta(ns\log s)$ time.}


    As the $\rank$ and $\select$ operations can be computed in constant time on compressed bit vectors, \change{as reviewed by}~\cite{Nav2007}, the {\it access} and {\it count-consecutive} queries are performed in constant time. Any genome of length $n$ can thus be retrieved in $\Theta(n)$ time, making CREMSA a self-index as it can recover the input data. Counting the occurrences of each nucleotide or computing the empirical entropy of a column $j$ is obtained in $\Theta(r_j)$ as the while loop in Algorithm~\ref{algo:counts} iterates on each 1 in $B_j$. Counting pair of nucleotides in pair of columns $j_1, j_2$ follows the same principle, hence the time complexity in $\Theta(\max(r_{j_1},r_{j_2}))$.

    Since our genomes are highly redundant, the bit vectors $B_j$ are expected to be very sparse. In such cases, the compressed bit vectors only consist in storing the relative positions of the 1s in each bit vector, which leads to a $\Theta(r_j)$ space complexity. When $B_j$ is dense, the space complexity is $O(H_0(B_j))$, where $H_0$ is the zero-th order empirical entropy of $B_j$.

    Both our time and space complexities depend on $r_j$ the number of runs in column $j$, meaning that decreasing this value makes the index more time and space efficient.


  \subsection{Improving compressibility through sequence reordering}
    % \Content{\mb Rationale \mb formalization \mb NP-hardness of optimal reordering \mb phylogeny-based sorting \mb pragmatic heuristics}

    The number of runs in a column of the MSA critically and directly depends on how the genomes are ordered in the MSA. Ideally, we would like to find an ordering which maximizes the average lengths of runs across columns, \emph{i.e.} minimizes the total numbers of runs.


Unfortunately, finding an ordering of the sequences minimizing the total number of runs is NP-complete, as can be seen with the following simple reduction from Hamiltonian Path. Given a graph $G=(V,E)$ where all vertices have degree 3, build $|V|$ length-$|E|$ sequences over alphabet $\{\texttt{A},\texttt{U}\}$, such that the $j$th character of sequence $i$ is \texttt{U} iff edge $j$ is incident to vertex $i$. Then each column has 5 runs in the worst case: two length-1 runs of \texttt{U} separating three runs of \texttt{A}. The number of runs decreases by 1 or 2 if the column starts and/or ends with \texttt{U}; independently of the order of the rows, this amounts to exactly 6 missing runs in total since each vertex has degree 3. Also, the number of runs in column $j$ decreases by 2 if both occurrences of $\texttt{U}$ are consecutive, in which case we say that edge $j$ is \emph{realized}. The overall number of runs is thus $5|E|-6-2\times$number of realized edges. Each pair of consecutive rows can realize at most one edge (if the corresponding vertices are adjacent in $G$), so the number of runs is at least $5|E|-6-2(|V|-1)$, and this bound is attained if and only if the ordering of the vertices chosen for each row forms an hamiltonian path in $G$.

Even though finding an optimal order is computationally intractable, simple heuristics may still help find better orders than a random one. \cite{Brinda2023}  addressed a similar problem: they used phylogenetic information in order to improve compression ratios of microbial genomic sequences. In particular, they reordered 590,779 SARS-CoV-2 genomes using GISAID phylogeny. They achieved a 1,647 compression ratio sorting sequences by their phylogenetic order and compressing them with {\tt xz}. The same order can also benefit \XXX: clustering the most similar sequences together should produce longer runs.
\change{We evaluate two levels of phylogenetic information for SARS-CoV-2: a coarse-grained information, the Pango nomenclature~\citep{rambaut2020dynamic}, which is a manual curation of clusters in the phylogenetic tree; and a fine-grained information based on the whole phylogenetic tree.}

We also introduce a new ordering, specific to multiple sequence alignments that does not depend on an external (or heavy to compute) information, such as the phylogeny of the sequences. Let $G_1,\ldots,G_s$ be the $s$ genomes in the MSA. Let {\it occ$_j$} be an array of the number of occurrences of each character in column $C_j$, then the \change{fraction} of identity $\mathit{id}_j$ in $C_j$ is $\mathit{id}_j=\frac{\max(\mathit{occ_j})}{s}$.
Using the \textsc{count} function on \XXX, one can quickly compute the \change{fraction} of identity in $C_j$. Thus, we will extract the $d$ positions $p_1,\ldots,p_d$ of the columns having the lowest \change{fraction} of identity, with $\mathit{id}_{p_1}<\mathit{id}_{p_2}<\cdots<\mathit{id}_{p_d}$.
Then, for each genome $G_i$, we extract a word $w_i$ of $d$ characters, such that $w_i=G_i[p_1]\cdot G_i[p_2]\cdots G_i[p_d]$, this is a shuffled subword of $G_i$. We call those $d$-length shuffled subwords $d$-discriminative subwords. The genomes $G_1,\ldots,G_s$ are eventually sorted according to the lexicographic order of the $d$-discriminative subwords.
Once the positions $p_1,\ldots,p_d$ are identified, the $d$-discriminative subwords can be sorted in linear time $\Theta(sd)$ and space $\Theta(s)$ using a bucket sort. \change{This whole process can be directly performed on a \XXX{} index without the input data. Once the new order is found, each column is successively decompressed, updated to reflect the new order, and recompressed.}

\subsection{Entropy and covariation metrics for RNA comparative analysis}
%\Content{\mb Alifold (with or w/o single-site mutations) \mb }


Columnwise entropy is a common metric of the local diversity of MSA. It is defined for a column $j$ as $H_j=\sum_x p^j_x \log(p^j_x)$,
where $p^j_x$ denotes the frequency of character $x$ in the $j$-th column.

Various covariation measures have been discussed in the literature; among them several variations of the general theme of mutual information~\citep{Gutell1994}. In this work, we provide data for two of these scores.
First, we study the G-test~\citep{Woolf1957}, which was found to have best performance in  {\tt R-scape}~\citep{Rivas2017}. 
in their comparison of eight different covariation scores.
The G-test score $\operatorname{GT}(j,j')$ for two alignment columns $j$ and $j'$ is defined as
\[
    GT(j,j') = 2\sum_{x,y} N_{jj'}p^{j,j'}_{x,y} \log\frac{p^{j,j'}_{x,y}}{p^{j}_{x}p^{j'}_{y}},
\]
where for nucleotides $x$ and $y$, as well as columns $j$ and $j'$,  $N_{j,j'}$, $p^{j,j'}_{x,y}$, $p^{j}_{x}$, $p^{j'}_{y}$ respectively denote the number of base pairs; the probability of the nucleotide pair $x$,$y$; the probability of $x$ in $j$ and the probability of $y$ in $j'$. In this score we consider only determined nucleotides A, C, T/U, or G and their pairings, but consider all kinds of canonical pairings, i.e. AU, GC, or GU, and non-canonical pairings.

Second, we consider the RNAAlifold score as introduced by \citet{Bernhart2008} to predict canonical RNA secondary structures based on MSAs. This score distinguishes between canonical pairing and non-canonical pairing, which is penalized as incompatibility.
The score is defined as sum of two components, a covariation score $g_{\text{cov}}(j,j')$ and an incompatibility score $g_{\text{inc}}(j,j')$.
The covariation score is a sum-of-pairs score over the Hamming distance of canonical base pairs occurring in columns $j$ and $j'$ in all pairs of alignment rows. The incompatibility score penalizes gap symbols in columns $j$ and $j'$ as well as non-canonical base pairs.

    
\section{Results}
\XXX{} is implemented in C++ using the sdsl-lite v3 library\footnote{\url{https://github.com/xxsds/sdsl-lite}} and is available at \url{https://gitlab.univ-lille.fr/cremsa/cremsa}, or as a Docker image at \url{https://hub.docker.com/repository/docker/mikaels/cremsa/} under a GNU GPL v3 license.
\XXX{} uses two types of bit vectors in sdsl-lite depending on the number of runs in the bit vector: either SD bit vector or RRR bit vector. A SD bit vector is intended to support sparse bit vectors\change{, their compression scheme relies on gap-encoding.} Thus we use them in \XXX for any bit vector $B_j$ with $r_j/s<.1$. In the other cases, a \change{bit vector using the RRR compression method \citep{raman2007succinct}} is used because it is less space consuming with denser bit vectors. In practice, the \rank operation is in $O(\log(\frac{s}{r_j}))$ in the SD vector and $O(1)$ for the RRR vector. The \select operation is in $O(1)$ for SD vectors and $O(\log s)$ for RRR vector.
\change{\XXX{} also includes the reordering of  the sequences based on their $d$-discriminative subwords, either at construction or afterwards.} % is not included in \XXX yet either, but it is managed by an external Python script which sorts the sequences on disk.

We built  \XXX{} on the 1,870,492 SARS-CoV-2 genomes.
When storing the \XXX{} index on disk, the compressed bit vectors as well as the nucleotides stored in each $N_j$ string are compressed using gzip. 
When performing the queries, the whole index is loaded in memory and both the bit vectors and the $N_j$ strings are un-gzipped. Note that the bit vectors are still compressed by the scheme used in the SDSL library.
As far as we know, there exists no other index structure for multiple alignments. However we compare our compression results to other compressors.

All experiments were performed on the single thread of a computer with a \change{16-core Intel Xeon Gold 6130, 128GB of memory and a 50TB NFS-mounted hard drive . CoMSA ran on several threads as there is no option to force it run on a single thread. The times shown include user and system times.}

  \subsection{Compression ratios}
    % \Content{\mb Raw results \mb comparison to competitors}

    \XXX stores a multiple sequence alignment in a compressed representation that also allows efficient queries. However \XXX does not store the identifiers of the sequences it represents.
    For the sake of comparison, the compressors were assessed on the basis of the sequences only, the sequence identifiers were not taken into account.
    Table~\ref{tab:space_unordered} shows the compression ratios \change{on the SARS-CoV-2 dataset} of \XXX, of two generic compressors (\texttt{gzip} and \texttt{xz}) and one specialized compressor dedicated to multiple sequence alignments (\texttt{CoMSA}~\citep{Deo2018}) on the 1.9M genomes reordered according to our heuristic based on \change{5,000-discriminative shuffled subwords, which appeared to be the best order for this dataset (see Supp. Fig.~\ref{supp-fig:reordering})}.

    
    Unsurprisingly, \CoMSA is the best compressor, however, this comes at the cost of prohibitive memory usage. \XXX{} is very competitive in terms of compression ratio compared to {\tt xz}. In the reordered version, \XXX{} even compresses better than {\tt xz} while being \change{an order of magnitude} faster.
    {\tt gzip} performances are poor because of its look-back buffer whose size is only 32,768 characters long, slightly too small to contain more than a single genome (the aligned genomes are 34,830 characters long).
    
    \begin{table}
        \centering
        \begin{tabular}{l|r|r|r|}
             & Compression ratio & Runtime (s) & Memory (MB)\\
             \hline
%            {\tt gzip} & 3 & 9,742 & 2\\
%            {\tt xz} & 1,211 & 7,974 & 97\\
%            \CoMSA & 4,628 & 5,196 & 64,400 \\
%            \XXX & 965 & 904 & 437\\
            {\tt gzip} & 3 & \change{12,658} & 2\\
            {\tt xz} & 2,087 & \change{9,136} & 97\\
            \CoMSA & 5,285 & \change{3,618} & \change{66,429} \\ \hline
          \XXX & 2,922 & \change{413} & \change{529}\\
          \change{\XXX$^{\text{*}}$} & \change{2,922} & \change{859} & \change{641}\\
        \end{tabular}
        \caption{Compression ratios of various compressors on the reordered multiple sequence alignment of 1,870,492 SARS-CoV-2 genomes (65GB uncompressed). The higher the compression ratio, the better the compression. \change{\XXX{}$^{\text{*}}$ includes the time for reordering the sequences, directly using the \XXX{} index.} {\tt gzip} and {\tt xz} were launched with the default option and with the best compression level ({\tt -9}). The results with the latter were similar or even worse, thus only the default option is shown.}
        \label{tab:space_unordered}
    \end{table}

    
    As introduced previously, the order of the sequences matters for \XXX{} in order to minimize the number of runs in each column. Reordering the sequences also benefits dictionary-based compressors since similar sequences are closer.
    We assessed the impact of the following orders on the compression:
    \begin{enumerate}
    %\item randomly;
    \item by increasing length of the genomes;
    \item by \change{pango} lineage ({\it ie.} the lexicographical order of their pango lineage);
    \item by \change{pango} lineage and length of the genomes;
    \item \change{by a pre-order traversal of the phylogenetic tree;}
    \item by the \change{shuffled} 5,000-discriminative subwords
    \item by 5,000-random subwords (same idea as before but the 5000 columns are chosen randomly instead of using the \change{fraction} of identity)
    \end{enumerate}
    In Table~\ref{tab:space_ordered} we show how the order influences the size of the compressed representation of the sequences in the MSA.


    \begin{table}
        {\centering
        \begin{tabular}{l|r|r|r||r}
        % raw = 66235992212
             Order & {\tt gzip} & {\tt xz} & \CoMSA & \XXX\\
             \hline
             Initial & 3 & 1,211 & 4,628 & 965\\
             Length & 3 & 1,265 &4,770 & 1,135\\
             \change{Pango} & 3 &1,537 & 4,891 & 1,316\\
             \change{Pango}+length &3 & 957 & 4,962& 1,741\\
             \change{Phylogenetic} & \change{3} & \change{2,391} & \change{5,322} & \change{1,895}\\
             Random sample &  3  &1,006$\pm 5$ & 5,035$\pm 12$ & 1,204$\pm103$\\
             Discriminative  & 3& 2,087& 5,285& 2,922\\
             Discriminative+\change{pango} &3 &2,087 & 5,285 & 2,925\\
        \end{tabular}\\}
        
        \caption{Compression ratios on the multiple sequence alignment of 1,870,492 SARS-CoV-2 genomes (65GB uncompressed) reordered in various ways. The higher the compression ratio, the better the compression.
        The order are the following ones. Length: by genome length, \change{pango}: by pango lineage, \change{pango}+length: by pango lineage and genome length, \change{phylogenetic: pre-order traversal of the phylogenetic tree, }random sample: by  5,000 random subwords (the process was repeated 50 times, the average and standard deviation are shown), discriminative: by the 5,000-discriminative \change{shuffled} subwords, discriminative+\change{pango}: by the latter and by the pango lineage.
        \label{tab:space_ordered}}
    \end{table}

    The phylogenetic order improves compression in all the cases, confirming the result by \cite{Brinda2023}. Adding information about the length of the sequences improves the compression for \XXX but decreases it for {\tt xz}. This is probably due to the nature of the compression methods. While \XXX compresses column-wise, where it is an advantage to have gaps at the ends clustered together, {\tt xz} compresses sequence-wise, where there is no such advantage.
    Finally, the discriminative order allows the best compression ratios for all the methods (except {\tt gzip} that cannot benefit from the redundancy for reasons explained previously). Under that order, adding phylogenetic information does not bring any improvement.
    \change{Strikingly, the discriminative order even outperforms the full phylogenetic order on \XXX.}

    The performance of the discriminative subwords increases with longer subwords and then plateau at 5,000 \change{(see Supp. Fig.~\ref{supp-fig:reordering})}. Surprisingly the performances of the discriminative order is not \change{negatively} impacted when shuffling the discriminative subwords used\change{, and can even improve compressibility, as witnessed for values of $d$ between 500 and 5,000 on the 1.9M SARS-CoV-2 dataset}.

    \change{We report in Supp. Tables~\ref{supp-tab:hiv:compression} and~\ref{supp-tab:pfam:compression} the compression ratios obtained by \XXX{} on the HIV and MFS datasets. 
    We observe typical compression ratios of $\sim$20x for both the HIV and MFS datasets. These compression ratios are much more modest than those observed for the SARS-CoV-2 dataset ($\sim$3000x), but ultimately reflect a significant decrease in average sequence identity (92.6\%/91.4\% for HIV/MFS, versus 99.7\% for SARS-CoV-2).
    The compression ratios observed on these, substantially more diverse, alignment  are much lower since those datasets are much less redundant. 
    For the same reason, the order only marginally impacts the compression ratios. However, \XXX globally has a compression ratio similar to {\tt xz} despite the lower redundancy and the larger alphabet (for MFS).
      This result is consistent with our artificial dataset (Fig~\ref{fig:artificial:compression}) where \XXX is consistently better or similar than {\tt xz} and where the compression rate quickly drops with larger variability.}

      \change{As already shown on the SARS-CoV-2 dataset, the sequence order matters for the compression rate, especially for \XXX. On our artificial datasets, we confirm that the compression rate of \XXX and even on {\tt xz} or \CoMSA can be significantly improved through our discriminative ordering (Fig.~\ref{fig:artificial:order}, Supp. Fig.~\ref{supp-fig:artificial:order:mutated} for a highly mutated dataset, and Supp. Fig.~\ref{supp-fig:artificial:order:comsa} for the huge effect it has on \CoMSA on lowly mutated dataset).}

    \begin{figure}
      \centering
      \nexttikzfilename
    %   \begin{tikzpicture}
    %     \begin{loglogaxis}[no markers, xlabel = {\sffamily  Mutation rate}, ylabel={\sffamily Compression rate}, height=6cm, width=.45\textwidth,]
    %     \addplot[gray!50!black, dashed, line width=3pt] plot [error bars/.cd, y dir = both, y explicit] table[x=mut, y=comsa-shuffled-, y error=comsa-shuffled--stddev] {data/artificial-compression.tsv};
    %     \addplot[black, line width=3pt] plot [error bars/.cd, y dir = both, y explicit] table[x=mut, y=cremsa-shuffled-, y error=cremsa-shuffled--stddev] {data/artificial-compression.tsv};
    %     \addplot[black, loosely dotted, line width=3pt] plot [error bars/.cd, y dir = both, y explicit] table[x=mut, y=xz-6-shuffled-, y error=xz-6-shuffled--stddev] {data/artificial-compression.tsv};
    %     \legend{\CoMSA, \XXX, {\tt xz}}
    %   \end{loglogaxis}
    % \end{tikzpicture}
      \includegraphics[width=\the\columnwidth]{Salson.272.fig.2.pdf}
    \caption{Compression rate of \CoMSA, \XXX and {\tt xz} on the shuffled model for the artificial dataset for  .02\% to 5\% mutation rates. The compression rate is computed after removing the constant space taken by each compressor.\label{fig:artificial:compression}}
  \end{figure}

  % \begin{figure}
  %     \centering
  %     \begin{tikzpicture}
  %       \begin{semilogxaxis}[no markers, xlabel = {Size of the discriminative subwords}, ylabel={Compression rate}, height=5cm, width=.45\textwidth,extra x ticks={.1,10000}, extra x tick labels={Shuffled,Phylo}, extra x tick style={nodes={fill=white, yshift=-3pt}}, enlargelimits = false]
  %       \addplot[black, line width=3pt] plot [error bars/.cd, y dir = both, y explicit] table[x=nb, y=cremsa, y error=cremsa-stddev] {data/artificial-reorder_0.005.tsv};
  %       % \addplot[black, line width=3pt] plot [error bars/.cd, y dir = both, y explicit] table[x=mut, y=cremsa-shuffled-, y error=cremsa-shuffled--stddev] {data/artificial-compression.tsv};
  %       % \addplot[black, loosely dotted, line width=3pt] plot [error bars/.cd, y dir = both, y explicit] table[x=mut, y=xz-6-shuffled-, y error=xz-6-shuffled--stddev] {data/artificial-compression.tsv};
  %       % \legend{\CoMSA, \XXX, {\tt xz}}
  %     \end{semilogxaxis}
  %   \end{tikzpicture}
  %   \caption{Compression rate of \XXX on the artificial dataset for .5\% mutation rate, depending on the sequence ordering. Shuffled corresponds to the shuffled model in the artificial dataset, while Phylo corresponds to the phylogenetic model. All the values in-between correspond to the shuffled models reordered according to our discriminative shuffled subwords, of different lengths.
  %     \label{fig:artificial:order}}
  % \end{figure}
  \begin{figure}
    \centering
    \nexttikzfilename
    %   \begin{tikzpicture}
    %     \begin{semilogxaxis}[no markers, xlabel = {\sffamily Size of the discriminative subwords}, ylabel={\sffamily Compression rate}, height=5cm, width=.45\textwidth,extra x ticks={.1,10000}, extra x tick labels={Shuffled,Phylo}, extra x tick style={nodes={fill=white, yshift=-3pt}}, enlargelimits = false,
    %       legend style={at={(0, .5)}, anchor=west}]

    %       \addplot[gray!50!black, dashed, line width=3pt] plot [error bars/.cd, y dir = both, y explicit, error bar style={solid}] table[dashed, x=nb, y=comsa, y error=comsa-stddev] {data/artificial-reorder_0.005.tsv};

    %       \addplot[black, line width=3pt] plot [error bars/.cd, y dir = both, y explicit] table[x=nb, y=cremsa, y error=cremsa-stddev] {data/artificial-reorder_0.005.tsv};


    %       \addplot[black, loosely dotted, line width=3pt] plot [error bars/.cd, y dir = both, y explicit, error bar style={solid}] table[x=nb, y=xz-6, y error=xz-6-stddev] {data/artificial-reorder_0.005.tsv};
    %     \legend{\CoMSA, \XXX, {\tt xz}}
    %   \end{semilogxaxis}
    % \end{tikzpicture}
    \includegraphics[width=\the\columnwidth]{Salson.272.fig.3.pdf}
    \caption{Compression rates of \CoMSA, \XXX and {\tt xz} on the artificial dataset with .5\% mutation rate, depending on the sequence ordering. \change{The runtime is the user+system time. The memory is the peak RAM usage at construction.} Shuffled and Phylo refer to the corresponding  model in the artificial dataset. All the values in-between correspond to the shuffled models reordered according to our discriminative shuffled subwords, of different lengths.
      \label{fig:artificial:order}}
  \end{figure}

    
    % \change{In \XXX, bit vectors containing a large number of 1s ({\it ie.} columns containing a large number of runs) are stored using a RRR bit vector. Under the best sequence ordering, there are 1,473 such bit vectors in the \XXX{} index, while there are 4,214 in the initial order.}

  \subsection{Runtime analysis}
    \mpar{Construction time.}
     Constructing a \XXX index offers a space-time trade-off. By default, \XXX{} \change{reads chunks of 100,000 sequences and stores an uncompressed version of the bit vectors, representing $100,000n$ bits in memory. The chunks are then progressively merged in the compressed index. Once all the sequences have been processed, the index is gzipped and  written on disk}.
    The time and memory consumption of \XXX construction on 1.9M genomes is shown in Table~\ref{tab:space_unordered}. Obviously, \change{loading larger chunks reduces the construction time and increases the memory consumption (Fig.~\ref{fig:streaming}). As expected from the construction complexities, a logarithmic number of chunks offers the best trade-off.}
    % When the construction is performed by chunks of 1,000,000 sequences, the time consumption is reduced less than 2-fold and the space consumption increases 7 fold (resp. 114s and 4,407MB). In comparison to chunks of 1,000,000 sequences, using a single chunk only marginally improves times consumption but increases space consumption 2-fold.}


    \begin{figure}[t]
      \centering
      \nexttikzfilename
%       \begin{tikzpicture}
%         \pgfplotsset{
%           scale only axis}
%         \def\plotheight{3.5cm}
%   \begin{semilogxaxis}[no markers,xmin=1,ymin=0,
%     , enlargelimits,
%     ymajorticks=true,
%     every x tick/.style={gray!30!black},
%     every y tick/.style={gray!30!black},
%     log ticks with fixed point,
%     axis y line*=right,
%     ylabel near ticks,
%     xlabel={\sffamily Number of chunks}, ylabel={\sffamily Time (s.)}, width=.35\textwidth, height=\plotheight]

%     \addplot+[black, line width=3pt] table[x=nb_chunks, y=time, ] {data/chunks.tsv} ;
%     \label{plot:time}
% \end{semilogxaxis}
% \begin{semilogxaxis}[axis y line*=left, no markers,xmin=1,
%   legend style={at={(.5,.98)}, anchor=north, font=\sf},
%     enlargelimits,
%     ytick scale label code/.code={}, scaled y ticks={base 10:-6},
%     % log ticks with fixed point,
%     every y tick/.style={gray!30!black},
%     every y tick label/.style={gray!50!black},
%     ylabel style={yshift=-2em},
%     axis x line=none,
%     ylabel={\sffamily\color{gray!50!black} RAM (GB.)}, width=.35\textwidth, height=\plotheight]
% \addlegendimage{/pgfplots/refstyle=plot:time}\addlegendentry{Time}
% \addplot+[gray!50!black, dotted, line width=3pt] table[x=nb_chunks, y=memory_kb, ] {data/chunks.tsv} ;
% \addlegendentry{RAM}
%   \end{semilogxaxis}

% \end{tikzpicture}
    \includegraphics[width=\the\columnwidth]{Salson.272.fig.4.pdf}

    \caption{\sffamily  Time and maximal RAM consumption, observed for different number of chunks,  for the online index construction on 1,870,492 SARS-CoV-2 genomes.}
    \label{fig:streaming}
    \end{figure}


    \mpar{Access to a random nucleotide.}
    The purpose of \XXX is not only to compress a multiple sequence alignment but also to provide efficient queries on it. For instance, \XXX provides random access to any nucleotide in the multiple sequence alignment, something that competing compressors cannot achieve without first decompressing the whole content of a column (or alignment).

    We assessed the \textit{access} query by retrieving 10,000 sequences uniformly chosen within various \XXX indices ranging from 10,000 to 1.9M sequences. The experiments were repeated 10 times. The mean time for the \textit{access} query is shown for each experiment in  Table.~\ref{tab:access}.
    
    Our experiments show that the \textit{access} query is not performed in constant time. This is due to the implementation of the sparse bit vector we chose, which doesn't have a constant time complexity for \rank queries, as explained previously. However, when the number of sequences increases $\sim$190 fold, the access time increases less than 4 fold, showing that the \textit{access} query scales very well, at about 100ns for an index of 1.9M genomes.

% \begin{figure}
% \begin{tikzpicture}
% \pgfplotstableset{col sep=tab}
% \pgfplotstableread[header=false,]{access.tsv}\data

%   \begin{semilogxaxis}[no markers, ymajorgrids=true,xmin=0,ymin=0, xtick scale label code/.code={}, scaled x ticks={false}, enlargelimits, ytick scale label code/.code={}, scaled y ticks=base 10:9,
%   xlabel={\sffamily Number of sequences in the index}, ylabel={\sffamily Time (ns)}, width=\the\columnwidth, height=5cm]

% \addplot+[black, line width=3pt] table[x index=0, y index=1, ] {\data} ;

%   \end{semilogxaxis}
% \end{tikzpicture}
% \caption{Average time per nucleotide to perform the \textit{access} query on an index of 10,000 to 1.9M SARS-CoV-2 genomes.
% \label{fig:access}}
% \end{figure}

    \begin{table}
% \pgfplotstableset{col sep=tab}
% \pgfplotstableread[header=false,]{access.tsv}\data

\begin{tabular}{l|rrrrrrrrrr}
  Nb seq.   & 10k & 50k & 100k & 250k & 500k  & 1M  & 1.5M & 1.87M \\
  \hline
  Time (ns) & 28  & 37  & 44   & 55   & 67    & 89  & 103  & 111   \\
\end{tabular}
  \caption{Average time per nucleotide to perform the \textit{access} query on an index of 10,000 to 1.9M SARS-CoV-2 genomes.
\label{tab:access}}
\end{table}

    \mpar{Impact of the number of runs per column.}
    The time complexities directly depend on the number of runs in each column of the MSA. As expected, from the compression ratios, the number of runs is lower in the discriminative order compared to the initial order. More precisely, there are more than .1\% of runs (\textit{ie.} more than 1,870) in less than 5\% of the columns in the discriminative order, and in 12\% of the columns in the initial order (see Supplementary Figure~\ref{supp-fig:runs}). The median number of runs is 95 (0.005\%) with the discriminative order and 141 (0.008\%) in the initial order.


    \mpar{Counting nucleotides in a column.}
    The runtime of queries on the columns depend on their number of runs. We compared the runtime for the \textsc{count} function in columns with 1 to almost 10,000 runs. For each $i\in\{1,\ldots,4\}$, 500 columns were randomly chosen with a number of runs between $0.5\cdot 10^i$ and $2\cdot 10^i$. For each selected columns, the \textsc{count} function is run 10 times. The results are shown in Figure~\ref{fig:count}.

    \begin{figure}[b]
      \nexttikzfilename
% \begin{tikzpicture}
% \pgfplotstableset{col sep=tab, header=true}
%   \begin{loglogaxis}[ymajorgrids=true,enlargelimits,
%     ytick scale label code/.code={}, height=6cm,
%   xlabel={\sffamily Average number of runs per column}, ylabel={\sffamily  Time ($\mu$s)}, width=\the\columnwidth, legend pos=south east, height=4cm]
% \addplot+[black, line width=3pt, mark=*, every mark/.append style={fill=black}, mark size=.2em] table[x=r_j, y=time_per_col] {data/query-counts.tsv} ;
%   \end{loglogaxis}
% \end{tikzpicture}
          \includegraphics[width=\the\columnwidth]{Salson.272.fig.5.pdf}
\caption{Average time to count occurrences of nucleotides in a single column of 1.9M genomes, depending on the number of runs.
\label{fig:count}}
    \end{figure}

    In theory,  the \textsc{count} query is linear in the number of runs ($\Theta(r_j)$).  In practice, other considerations come into play such as cache efficiency making \textsc{count} more efficient on columns with fewer runs than those with more runs.

    \mpar{Queries on multiple columns.}
          It could be argued that an index is not required to compute counts on each column, since such statistics could be precomputed in a single run, and subsequently queried directly. However, this is not the case anymore when one wants to query counts on multiple columns. For instance, for pair count queries, each column is queried on average $O(s)$ times.
          
          Optimizing genome order is all the more important for pair count queries since the time complexity depends on the largest number of runs among the two columns. In practice, the optimized order is 4 times quicker to compute pair count queries than the initial order on the 1.9M genomes: the counts for the 607M pair of columns are computed in 5h and 81MB of RAM under the 5000-discordant subword order and in 22h and 197MB of RAM under the initial order.
          \change{Interestingly, the phylogenetic order is almost as slow as the initial order for this pair count query.}
    \tikzexternaldisable

%      \Content{\mb Covariation statistics distributions \mb Potential compensatory mutations/presumed base pairs (check vs SHAPE data???) \mb Negative pressure (end of helices)}

    \begin{figure*}
 %        {\sffamily\relsize{+2}{\bfseries A} \relsize{-1} Number of positions having columnwise entropy $>0.1$ in each region of the MSA}\\

 %    {\noindent\includegraphics[width=\linewidth,trim=12pt 10pt 10pt 10pt, clip]{img/high_entropies.pdf}}


 %        {\sffamily\relsize{+2}{\bfseries B} \relsize{-1} Number of coevolving pairs of positions found in each pair of regions} \\ \vspace{-1em}

 % {\centering\phantom{x}\quad\quad\includegraphics[width=.90\linewidth,trim=50pt 100pt 55pt 30pt, clip]{img/coevolution_metrics.pdf}\tikz[overlay,baseline=-70pt]{
 %    \node[xshift=-470pt,yshift=40pt,anchor=west] {\relsize{+1}{\tt GTest} \sffamily score};
 %    \node[xshift=-470pt,yshift=-40pt,anchor=west] {\relsize{+1}{\sffamily RNAalifold} \sffamily score};
 % }\\}

      \includegraphics[width=\textwidth]{Salson.272.fig.6.pdf}

        \caption{Main coevolving regions and entropic positions derived from an ultra-large MSA consisting of 1,870,492 SARS-CoV 2 genomes. The top panel (A) represents as a barplot the number of positions, in each region (1k nts slice) of the genome, associated with a columnwise entropy greater than $0.1$. The bottom panel (B) shows main coevolving regions, each dot representing 1,000 consecutive nucleotides,  with respect to two classic metrics (top--{\tt GTest}, bottom--{\tt RNAalifold} conservation score). For a given metrics and pair of region, the strength of the interaction (line thickness) indicates the number of column pairs which exceed a predefined cutoff.}
        \label{fig:sars_coev}
    \end{figure*}

  \subsection{Covariation analysis of SARS CoV-2 genomes}
    In order to demonstrate the usability of our index in the context of very large viral alignments, we analyzed a 65GB large MSA consisting of 1,870,492 SARS-CoV2 genomes, further described in the Datasets subsection. More specifically, we strived to identify sites and regions undergoing evolutionary pressure. 
    
    More specifically, we analyzed the columnwise entropy as a measure of the diversity of nucleotides observed within a given column. Pair statistics were also considered to capture a notion of coevolution, and we considered the {\tt GTest} statistics used at the core of the popular {\tt RScape} method~\citep{Rivas2017}. This score is closely related to Mutual Information, and does not specifically focus on the propensity of sites to form a base pair, rather rewarding an observed bias of evolution away from the uniform distribution. Towards structural analysis, it is sometimes beneficial to complement such metrics with scores that explicitly reward compatible nucleotide pairs, more likely to indicate compensatory mutations. We thus turn to a conservation score introduced by {\tt RNAalifold}~\citep{Bernhart2008} as a pseudoenergy term to complement the classic Turner energy model with evolutionary information.

    We compute the site-level entropy,  for each of the columns in the alignment, and the two-sites {\tt GTest} and {\tt RNAalifold} scores for each pair of columns. As mentioned in the Runtime analysis Section, an optimized ordering of genomes allows performing the whole computation in little less than 5h on a single CPU, an impressive feat given the large number of column pairs (606,547,035), each requiring an iteration over 1,870,492 rows in an uncompressed setting.
    
    For the sake of readability, and given the length of the alignment, we present in Figure~\ref{fig:sars_coev} a coarse-grained visualization of the results. Namely, the alignment is broken up into 1,000nts non-overlapping regions, and we report the number of sites and pairs having value greater than a metrics-specific cutoff (entropy $>0.1$, {\tt GTest} $>250$k, {\tt RNAAlifold} $> 0.75$). 
    
    On a single-site level, our analysis shows that only a marginal fraction (1-30\textperthousand) of the positions feature some level of entropy (above 0.1). Such a perceived conservation likely reflects strong evolutionary constraints, coupled with a close temporal proximity of collection for the majority of genomes, in  the initial stages of the COVID 19 outbreak. Interestingly, the largest values observed for the columnwise entropy are found in the 22k-26k region of the alignment, encoding the \emph{spike} glycoprotein. Since this protein has been targeted by vaccines, higher mutation rates in this genomic region are expected and consistent with documented escape strategies (along with the position of variants of concern). Probably more surprising is the presence of a steady, relatively high, level of mutations in the terminal 25k-35k region, despite the presence in this region of multiple, sometimes overlapping, open reading frames.

    Our two chosen metrics are in general agreement in the region-level coevolutionary analyses, but also feature notable discrepancies. On a broad level, our analyses reveal the existence of a hub in the 24k-25k region of the MSA, associated with the ORF encoding the spike protein. According to both metrics, this region seemingly coevolves with 10 out of 23 regions in 5', and with all of the terminal regions (25k-35k). Both metrics also support a strong and pervasive coevolution with the 25k-35k region, both on an information-theoretic and structural level. As expected, the {\tt RNAalifold} score appears more selective than the {\tt GTest}, leaving some regions entirely devoid of coevolving partners, while highlighting a potential of the 4k-5k region to region with downstream regions which are  not visible from the {\tt GTest}. This is likely due to the \emph{transitive} nature of scores akin to a Mutual Information (if both pairs $(a,b)$ and $(a,c)$ have large MI, then $(b,c)$ typically has large MI). Conversely, the large number of interactions having good {\tt RNAalifold} score between the 21k-22k and 24k-25k regions, not present in the {\tt GTest} data, suggests the presence of compensatory mutations, possibly indicating evolutionarily-conserved structural elements.

  While those promising preliminary results would certainly warrant further refinements (\emph{e.g.} phylogenetic subsampling, comparison against available probing data~\citep{Manfredonia2020}), we must stress that the mere production of the metrics would not have been realistically feasible withount an  index as efficient as \XXX{}, thus demonstrating its value and relevance.

    
    
  


\section{Discussion}

We have introduced a new compressed index for highly redundant multiple sequence alignments, as well as a new ordering of mutiple sequence alignment that benefits other compressors.
\change{Our index efficiently compresses the input data using compressed bit vectors.
  \XXX is superior to {\tt xz} in terms of compression ratio on almost all the cases considered. Surprisingly we noticed on most DNA samples that {\tt xz -9} obtained poorer compression ratios compared to {\tt xz -6} (see Supp. Fig~\ref{supp-fig:compression:xz}).
  \CoMSA uses a more efficient compression scheme, but more resource demanding, based on the positional Burrows-Wheeler transform (pBWT). The pBWT was initially introduced to index haplotypes represented as bit vectors~\citep{durbin2014efficient}. As the pBWT, and other BWT-based indexes, can efficiently query the indexed text, one may wonder whether we could have the best of both world: compressing as efficiently as \CoMSA while providing the efficient queries \XXX allows. However BWT-based indexes can query patterns or maximal exact matches, which are not the queries of interest in our case. On the contrary, we want to efficiently enumerate all the possible tuples of letters in any tuple of columns. As far as we know, there is no direct method to get counts over unrelated columns/sequences in a pBWT or in any other BWT-related index. Thus, the query we are interested in within this paper could only be obtained with a BWT-based index by decompressing the corresponding columns of the MSA, leading to a linear-time algorithm, while \XXX is linear in the number of runs.}

The new order we introduce significantly improves compression \change{on redundant datasets}. \change{On the artificial datasets, it is clear that our ordering brings the compression ratio much closer to what the phylogenetic order achieves. It is noteworthy that on the SARS-CoV-2 dataset our order even outperforms the phylogenetic order with \XXX. Our hypothesis is that technical artifacts (such as sequence length, sequence errors, undetermined nucleotides\dots) are well captured by the discriminative subwords while they are not in a phylogenetic order. The size of the word to use ($d$) for the reordering should be larger for more similar datasets. On the artificial datasets, the best value seeemed to be around $d=100$ for low mutations (Fig~\ref{fig:artificial:order}) and can be as low as $d=10$ for larger mutation rates (Supp. Fig.~\ref{supp-fig:artificial:order:mutated})}. It is yet to be determined whether other simple orders could go beyond the compression ratios we achieved.
It is  surprising that the order of the letters within the subword has no significant impact on the compression ratios. This suggests that some information used for the ordering is redundant and that a more careful selection of the columns could achieve similar results.

The wealth of data used for this kind of analysis also comes with its own limitations. Among millions of genomes,  some of them will be of poor qualities, despite the filters we have applied. Those genomes will tend to fragment the MSA by introducing gaps. They could prevent the identification of compensatory mutations, when those mutations end up being spread on different columns because of gaps.
Among millions of genomes, it is usually difficult to identify the tiny fraction of them which is problematic.
Using \XXX{} one could easily identify the genomes which often introduce gaps in the alignment. Thus, \XXX{} could help improve the public datasets of millions of genomes and it could eventually help to identify meaningful covariations.

%\Content{Updating the index with new sequence another sequence (insertion supported?)}

\XXX could easily be turned into a fully dynamic structure, allowing the insertion of new sequences to an existing index \emph{on the fly}.  However in such a case, the computation of the multiple sequence alignment would remain the bottleneck, as the MSA should be recomputed. As mentioned previously the computation of the MSA on 1.9M SARS-CoV-2 genomes required 1.2TB of RAM with Halign3. This makes such computation not readily accessible. Thus the availability of \XXX{} motivates the development of more frugal approaches to multiple sequence alignment, tailored for highly similar sequences.

%\Content{Direct compressed generation of pangenome MSAs}

\section{Conclusion}

\XXX is a frugal compressed index for highly redundant multiple sequence alignments achieving compression ratios close to a state-of-the-art specific compressor, but taking a fraction of the resources.
Additionally, \XXX provides random access to any nucleotide and greatly eases the computation of multi-columns/sites statistics in the MSA, to determine valuable covariation statistics.

We also introduced a new ordering on multiple sequence alignments that also benefits other compressors. Such an optimized ordering is purely beneficial for \XXX{} (as well as other compressors), as they both reduce space and time consumption of our structure, and enable faster queries. Namely, in our running example focusing on SARS-CoV 2, our new order reduces the index size by a factor of three and the computation time for pair count queries by a factor of four.

We also compute an index on 1,870,492 SARS-CoV-2 genomes  aligned with Halign3 (65GB of data) in an index compressed to 22MB on disk and taking \change{76MB of main memory}. Then, in a few hours \XXX could compute pair counts for any pair of columns, that could then be used to derive conservation scores.

\section*{Data availability and Reproducibility}
The multiple sequence alignment of SARS-CoV-2 genomes is available on Zenodo at \url{https://zenodo.org/records/14698859}\change{, the other datasets (HIV, MFS and artificial datasets) are available at \url{https://zenodo.org/records/15100011}}.
A Snakefile is available to reproduce the benchmarks on \XXX and the other compressors at \url{https://gitlab.univ-lille.fr/cremsa/bench}.
\section*{Acknowledgment}
This work was funded by the French \emph{Agence Nationale de la Recherche} (ANR) through the INSSANE project (ANR21-CE45-0034). Additional computing resources where provided by the \emph{Institut Français de Bioinformatique} (IFB) and the IFB Core cluster, under the ANR-funded \emph{Programme d'Investissements d'Avenir}  (RENABI-IFB; ANR-11-INBS-0013 and MUDIS4LS ANR-21-ESRE-0048).

We are also grateful to Karel B{\v{r}}inda for pointing us to the \citeauthor{Hunt2024} dataset.

%\bibliographystyle{unsrt}
%\bibliography{sample}

%USE THE BELOW OPTIONS IN CASE YOU NEED AUTHOR YEAR FORMAT.
% \bibliographystyle{abbrvnat}
% \bibliography{biblio}
\begin{thebibliography}{18}
\providecommand{\natexlab}[1]{#1}
\providecommand{\url}[1]{\texttt{#1}}
\expandafter\ifx\csname urlstyle\endcsname\relax
  \providecommand{\doi}[1]{doi: #1}\else
  \providecommand{\doi}{doi: \begingroup \urlstyle{rm}\Url}\fi

\bibitem[Bernhart et~al.(2008)Bernhart, Hofacker, Will, Gruber, and
  Stadler]{Bernhart2008}
S.~H. Bernhart, I.~L. Hofacker, S.~Will, A.~R. Gruber, and P.~F. Stadler.
\newblock {RNAalifold}: improved consensus structure prediction for {RNA}
  alignments.
\newblock \emph{BMC Bioinformatics}, 9\penalty0 (1), Nov. 2008.
\newblock \doi{10.1186/1471-2105-9-474}.

\bibitem[B{\v r}inda et~al.(2024)B{\v r}inda, Lima, Pignotti, Quinones-Olvera,
  Salikhov, Chikhi, Kucherov, Iqbal, and Baym]{Brinda2023}
K.~B{\v r}inda, L.~Lima, S.~Pignotti, N.~Quinones-Olvera, K.~Salikhov,
  R.~Chikhi, G.~Kucherov, Z.~Iqbal, and M.~Baym.
\newblock Efficient and robust search of microbial genomes via phylogenetic
  compression.
\newblock \emph{bioRxiv}, 2024.
\newblock \doi{10.1101/2023.04.15.536996}.

\bibitem[Deorowicz et~al.(2018)Deorowicz, Walczyszyn, and
  Debudaj-Grabysz]{Deo2018}
S.~Deorowicz, J.~Walczyszyn, and A.~Debudaj-Grabysz.
\newblock {CoMSA: compression of protein multiple sequence alignment files}.
\newblock \emph{Bioinformatics}, 35\penalty0 (2):\penalty0 227--234, 07 2018.
\newblock \doi{10.1093/bioinformatics/bty619}.

\bibitem[Durbin(2014)]{durbin2014efficient}
R.~Durbin.
\newblock Efficient haplotype matching and storage using the positional
  burrows--wheeler transform (pbwt).
\newblock \emph{Bioinformatics}, 30\penalty0 (9):\penalty0 1266--1272, 2014.

\bibitem[Giancarlo et~al.(2009)Giancarlo, Scaturro, and Utro]{giancarlo2009}
R.~Giancarlo, D.~Scaturro, and F.~Utro.
\newblock Textual data compression in computational biology: a synopsis.
\newblock \emph{Bioinformatics}, 25\penalty0 (13):\penalty0 1575--1586, 2009.

\bibitem[Gutell et~al.(1994)Gutell, Larsen, and Woese]{Gutell1994}
R.~R. Gutell, N.~Larsen, and C.~R. Woese.
\newblock {Lessons from an evolving rRNA: 16S and 23S rRNA structures from a
  comparative perspective}.
\newblock \emph{Microbiol. Rev.}, Mar. 1994.
\newblock \doi{10.1128/mr.58.1.10-26.1994}.

\bibitem[Hunt et~al.(2024)Hunt, Hinrichs, Anderson, Karim, Dearlove, Knaggs,
  et~al.]{Hunt2024}
M.~Hunt, A.~S. Hinrichs, D.~Anderson, L.~Karim, B.~L. Dearlove, J.~Knaggs,
  et~al.
\newblock Addressing pandemic-wide systematic errors in the sars-cov-2
  phylogeny.
\newblock \emph{bioRxiv}, 2024.
\newblock \doi{10.1101/2024.04.29.591666}.

\bibitem[{Los Alamos National Laboratory}(2025)]{losalamos2025}
{Los Alamos National Laboratory}.
\newblock Los alamos hiv sequence database, 2025.
\newblock \url{https://www.hiv.lanl.gov/}.

\bibitem[Manfredonia et~al.(2020)Manfredonia, Nithin, Ponce-Salvatierra, Ghosh,
  Wirecki, Marinus, Ogando, Snijder, van Hemert, Bujnicki, and
  Incarnato]{Manfredonia2020}
I.~Manfredonia, C.~Nithin, A.~Ponce-Salvatierra, P.~Ghosh, T.~K. Wirecki,
  T.~Marinus, N.~S. Ogando, E.~Snijder, M.~J. van Hemert, J.~M. Bujnicki, and
  D.~Incarnato.
\newblock Genome-wide mapping of sars-cov-2 rna structures identifies
  therapeutically-relevant elements.
\newblock \emph{Nucleic Acids Research}, 48\penalty0 (22):\penalty0
  12436--12452, 11 2020.
\newblock \doi{10.1093/nar/gkaa1053}.

\bibitem[Navarro and M{\"a}kinen(2007)]{Nav2007}
G.~Navarro and V.~M{\"a}kinen.
\newblock Compressed full-text indexes.
\newblock \emph{ACM Computing Surveys (CSUR)}, 39\penalty0 (1):\penalty0 2--es,
  2007.

\bibitem[{Pfam}(2025)]{pfam}
{Pfam}.
\newblock Pfam models and alignments on interpro, 2025.
\newblock \url{https://www.hiv.lanl.gov/}.

\bibitem[Prezza(2017)]{Prezza2017}
N.~Prezza.
\newblock A framework of dynamic data structures for string processing.
\newblock \emph{arXiv}, 2017.
\newblock \doi{10.48550/arXiv.1701.07238}.

\bibitem[Raman et~al.(2007)Raman, Raman, and Satti]{raman2007succinct}
R.~Raman, V.~Raman, and S.~R. Satti.
\newblock Succinct indexable dictionaries with applications to encoding k-ary
  trees, prefix sums and multisets.
\newblock \emph{ACM Transactions on Algorithms (TALG)}, 3\penalty0
  (4):\penalty0 43--es, 2007.

\bibitem[Rambaut et~al.(2020)Rambaut, Holmes, O’Toole, Hill, McCrone, Ruis,
  Du~Plessis, and Pybus]{rambaut2020dynamic}
A.~Rambaut, E.~C. Holmes, {\'A}.~O’Toole, V.~Hill, J.~T. McCrone, C.~Ruis,
  L.~Du~Plessis, and O.~G. Pybus.
\newblock A dynamic nomenclature proposal for {SARS-CoV-2} lineages to assist
  genomic epidemiology.
\newblock \emph{Nature microbiology}, 5\penalty0 (11):\penalty0 1403--1407,
  2020.

\bibitem[Rivas et~al.(2017)Rivas, Clements, and Eddy]{Rivas2017}
E.~Rivas, J.~Clements, and S.~R. Eddy.
\newblock {A statistical test for conserved RNA structure shows lack of
  evidence for structure in lncRNAs}.
\newblock \emph{Nat. Methods}, 14\penalty0 (1):\penalty0 45--48, Jan. 2017.
\newblock \doi{10.1038/nmeth.4066}.

\bibitem[Tang et~al.(2022)Tang, Chao, Wei, Yang, Zhai, Xu, and Zou]{Tang2022}
F.~Tang, J.~Chao, Y.~Wei, F.~Yang, Y.~Zhai, L.~Xu, and Q.~Zou.
\newblock Halign 3: fast multiple alignment of ultra-large numbers of similar
  dna/rna sequences.
\newblock \emph{Molecular Biology and Evolution}, 39\penalty0 (8):\penalty0
  msac166, 2022.

\bibitem[Triebel et~al.(2024)Triebel, Lamkiewicz, Ontiveros, Sweeney, Stadler,
  Petrov, Niepmann, and Marz]{Triebel_2024}
S.~Triebel, K.~Lamkiewicz, N.~Ontiveros, B.~Sweeney, P.~F. Stadler, A.~I.
  Petrov, M.~Niepmann, and M.~Marz.
\newblock Comprehensive survey of conserved rna secondary structures in
  full-genome alignment of hepatitis c virus.
\newblock \emph{Scientific Reports}, 14\penalty0 (1), July 2024.
\newblock \doi{10.1038/s41598-024-62897-0}.

\bibitem[Woolf(1957)]{Woolf1957}
B.~Woolf.
\newblock {The log likelihood ratio test (The {G}-test)}.
\newblock \emph{Ann. Hum. Genet.}, 21\penalty0 (4):\penalty0 397--409, May
  1957.
\newblock \doi{10.1111/j.1469-1809.1972.tb00293.x}.

\end{thebibliography}


%% sample for biography with author's image
%\begin{biography}{{\color{black!20}\rule{77pt}{77pt}}}{\author{Author Name.} This is sample author biography text. The values provided in the optional argument are meant for sample purposes. There is no need to include the width and height of an image in the optional argument for live articles. This is sample author biography text this is sample author biography text this is sample author biography text this is sample author biography text this is sample author biography text this is sample author biography text this is sample author biography text this is sample author biography text.}
%\end{biography}

%% sample for biography without author's image
%\begin{biography}{}{\author{Author Name.} This is sample author biography text this is sample author biography text this is sample author biography text this is sample author biography text this is sample author biography text this is sample author biography text this is sample author biography text this is sample author biography text.}
%\end{biography}

\end{document}
